# Supplementary material for: Cyclobrachycoumarin from Gerbera piloselloides Inhibits Colorectal Cancer In Vitro and In Vivo
Source: Molecules. 2024 Nov 30;29(23):5678. doi: 10.3390/molecules29235678 (PMC11643420; doi:10.3390/molecules29235678)
Supplement: Supplementary file 1 [file molecules-29-05678-s001.zip]

Archive with 1 entries (1 files):
- molecules-3336458-supplementary.pdf
